# Supplementary material for: Brassinosteroids Alleviate Salt Stress by Enhancing Sugar and Glycine Betaine in Pepper (Capsicum annuum L.)
Source: Plants (Basel). 2024 Oct 29;13(21):3029. doi: 10.3390/plants13213029 (PMC11548198; doi:10.3390/plants13213029)
Supplement: Supplementary file 1 [file plants-13-03029-s001.zip]

Archive with 2 entries (2 files):
- plants-3254512-supplementary/Table S1.pdf
- plants-3254512-supplementary/Table S2.pdf
